# Supplementary material for: Role of Monomer/Tetramer Equilibrium of Rod Visual Arrestin in the Interaction with Phosphorylated Rhodopsin
Source: Int J Mol Sci. 2023 Mar 4;24(5):4963. doi: 10.3390/ijms24054963 (PMC10003454; doi:10.3390/ijms24054963)
Supplement: Supplementary file 1 [file ijms-24-04963-s001.zip]

Archive with 1 entries (1 files):
- imamoto_et_al_supplementary.pdf
